# Supplementary material for: Predictors of quality of life of older persons in rural Uganda: A cross sectional study
Source: AAS Open Res. 2018 Nov 9;1:22. Originally published 2018 Jul 26. [Version 2] doi: 10.12688/aasopenres.12874.2 (PMC7118782; doi:10.12688/aasopenres.12874.2)
Supplement: Supplementary file 3 [file aasopenres-1-13995-s0002.tgz]

Archive with 1 entries (1 files):
- 1a17a9b9-2598-4bf7-8fcb-3e4fef1df281.docx
